# Supplementary material for: Engineering of the glucose uptake system to increase 2,4-Dihydroxybutyric acid production in Escherichia coli
Source: Metab Eng Commun. 2026 Apr 15;22:e00276. doi: 10.1016/j.mec.2026.e00276 (PMC13101720; doi:10.1016/j.mec.2026.e00276)
Supplement: Multimedia component 2 [file mmc2.xlsx]

## Sheet: Tabelle1
Measured values of Exp1 and Exp2 correspond to independent biological replicates of the labeling experiment. All data were corrected for natural isotope abundance.
Simulated values were obtained during flux estimation using the software influx_s (version 5.3.0).
Amino acid	isotopologue_fraction	WT					GalP7					WT pZA33-DHBop-ppcK620S					GalP7 pZA33-DHBop-ppcK620S
		Exp1		Exp2			Exp1		Exp2			Exp1		Exp2			Exp1		Exp2
		measured	simulated	measured	simulated		measured	simulated	measured	simulated		measured	simulated	measured	simulated		measured	simulated	measured	simulated
Ala	0	0.461267	0.459618	0.464121	0.461942		0.520239	0.512261	0.510243	0.50305		0.454031	0.450757	0.434967	0.433608		0.474245	0.46991	0.466639	0.461594
Ala	1	0.347445	0.342652	0.341182	0.340242		0.288888	0.289661	0.295214	0.296673		0.344555	0.342072	0.354983	0.353464		0.318327	0.319412	0.324054	0.326222
Ala	2	0.0173802	0.0428885	0.0158747	0.0413358		0.0468348	0.0734458	0.0443971	0.0691577		0.0375076	0.0611512	0.039029	0.0571966		0.0531968	0.0695295	0.0553399	0.0729303
Ala	3	0.173907	0.181122	0.178823	0.18034		0.144038	0.156254	0.150147	0.159386		0.163907	0.169106	0.171021	0.171529		0.154231	0.15775	0.153967	0.156136
Arg	0	0.131219	0.132848	0.128157	0.130332		0.158283	0.166138	0.150083	0.158489		0.130955	0.136753	0.12977	0.131899		0.14492	0.122261	0.14375	0.123699
Arg	1	0.249635	0.258724	0.253296	0.258781		0.273754	0.275394	0.269813	0.272122		0.262445	0.264879	0.256785	0.262038		0.263244	0.259667	0.261669	0.259261
Arg	2	0.287458	0.283282	0.289132	0.286997		0.28356	0.276343	0.282458	0.275936		0.289657	0.286682	0.28977	0.286349		0.287466	0.289856	0.285246	0.286232
Arg	3	0.210229	0.203539	0.210119	0.204275		0.186926	0.186364	0.194895	0.191386		0.20489	0.200846	0.20592	0.202717		0.196744	0.206389	0.197895	0.206281
Arg	4	0.0959718	0.0942692	0.0939696	0.0939698		0.0794695	0.0813155	0.082733	0.0860455		0.0893202	0.0903669	0.0935835	0.0920129		0.0865558	0.0950299	0.0874355	0.0967268
Arg	5	0.0254866	0.0295762	0.0252472	0.028405		0.0180072	0.0251614	0.0200181	0.0275373		0.0227332	0.0272275	0.0241724	0.02791		0.021069	0.0279781	0.0238367	0.029628
Arg	6	0	0.00405846	7.97299e-05	0.00376693		0	0.00349525	0	0.0042857		0	0.00321901	0	0.00342945		0	0.00414096	0.000168168	0.00478517
Asp	0	0.300071	0.298653	0.301798	0.303006		0.325608	0.324469	0.317847	0.316659		0.297166	0.302819	0.294392	0.297233		0.304738	0.302797	0.298147	0.295858
Asp	1	0.347276	0.340206	0.351478	0.344832		0.330011	0.325202	0.333472	0.330237		0.351099	0.339876	0.351707	0.343181		0.334993	0.346543	0.340454	0.347131
Asp	2	0.17534	0.185993	0.170423	0.176113		0.197682	0.203854	0.201561	0.203615		0.17656	0.181781	0.177654	0.181917		0.199677	0.185078	0.199067	0.19435
Asp	3	0.140319	0.145153	0.139827	0.144933		0.118504	0.122772	0.117366	0.123756		0.142532	0.149468	0.141817	0.149845		0.131392	0.118595	0.13079	0.119349
Asp	4	0.0369948	0.0405775	0.0364743	0.0409578		0.0281951	0.0328025	0.0297532	0.0362561		0.0326428	0.0359	0.0344297	0.0372003		0.0292005	0.0465041	0.031542	0.0456076
Glu	0	0.178423	0.172707	0.176619	0.169829		0.213491	0.214164	0.212542	0.213757		0.176469	0.167683	0.173614	0.16479		0.19648	0.187823	0.194819	0.191595
Glu	1	0.282418	0.286342	0.282516	0.287028		0.291083	0.293624	0.288528	0.292743		0.284734	0.287549	0.286216	0.28795		0.287701	0.296383	0.290097	0.296571
Glu	2	0.28528	0.285366	0.288479	0.289168		0.27519	0.272074	0.275505	0.270442		0.284337	0.287664	0.286906	0.288852		0.27831	0.2835	0.281942	0.280818
Glu	3	0.185106	0.181979	0.184931	0.180745		0.165238	0.162261	0.167826	0.164156		0.186711	0.182388	0.184862	0.18415		0.176913	0.162307	0.172213	0.165616
Glu	4	0.0687723	0.0698611	0.0668904	0.0690455		0.0549976	0.0583178	0.0555998	0.0590123		0.067749	0.070301	0.067901	0.0708938		0.0605971	0.057389	0.060191	0.0590609
Glu	5	0	0.0182219	0.00056446	0.0166134		0	0.0157211	0	0.0166352		0	0.0177732	0.00050125	0.0179061		0	0.0116538	0.000737531	0.013525
Ile	0	0.146563	0.145486	0.146486	0.145041		0.175186	0.176139	0.172249	0.172607		0.139487	0.142346	0.138227	0.139449		0.177945	0.165102	0.172463	0.159809
Ile	1	0.248777	0.25584	0.252183	0.259508		0.257635	0.260351	0.256956	0.260766		0.251221	0.257209	0.250848	0.257168		0.265126	0.27151	0.265038	0.268141
Ile	2	0.257547	0.253258	0.256141	0.252456		0.25834	0.256998	0.2595	0.25632		0.260675	0.255432	0.261508	0.255889		0.250166	0.251278	0.251888	0.254723
Ile	3	0.197053	0.195181	0.196587	0.193316		0.184761	0.181777	0.184404	0.183118		0.199257	0.196787	0.199205	0.197868		0.180887	0.179078	0.181901	0.182125
Ile	4	0.103718	0.100932	0.102388	0.100044		0.089401	0.0886813	0.0919721	0.0906194		0.103166	0.101359	0.104191	0.102356		0.0881161	0.0918462	0.0894365	0.093381
Ile	5	0.0397254	0.0414066	0.0395501	0.0417867		0.030002	0.0320581	0.0300042	0.0331298		0.0402172	0.0414708	0.0400491	0.0420378		0.0329136	0.0345652	0.0336977	0.034671
Ile	6	0.00661713	0.00815257	0.00666469	0.00820109		0.00467477	0.00630145	0.0049144	0.00699699		0.00597828	0.00718602	0.00597133	0.00744835		0.004846	0.00858214	0.00557619	0.00849895
Leu	0	0.11577	0.119299	0.113541	0.112876		0.155506	0.163633	0.157696	0.165835		0.106509	0.106603	0.104909	0.105734		0.13169	0.159247	0.133114	0.156857
Leu	1	0.21319	0.221677	0.213914	0.220504		0.23458	0.23359	0.235748	0.232767		0.211679	0.218926	0.212775	0.21874		0.227422	0.238884	0.227446	0.237439
Leu	2	0.282351	0.284913	0.282743	0.285236		0.282254	0.284869	0.281684	0.285046		0.284915	0.286049	0.284318	0.286214		0.283181	0.281143	0.283972	0.282149
Leu	3	0.224015	0.211202	0.224738	0.215644		0.19349	0.182954	0.191572	0.181806		0.228791	0.220645	0.229942	0.221377		0.209165	0.181613	0.207399	0.183979
Leu	4	0.12037	0.117508	0.120736	0.119317		0.100331	0.100808	0.0998385	0.10092		0.12332	0.121806	0.122924	0.122148		0.109895	0.0951549	0.109104	0.097339
Leu	5	0.0378613	0.0377077	0.0379073	0.0385842		0.0284834	0.0292521	0.0278289	0.0291775		0.0385837	0.039697	0.0388212	0.0398401		0.0328238	0.0273649	0.0328926	0.0282598
Leu	6	0.00644235	0.00836952	0.00642108	0.00826209		0.00535474	0.00725146	0.00563198	0.0073598		0.00620251	0.00823117	0.0063111	0.00821867		0.00582374	0.00617421	0.00607219	0.00644064
Lys	0	0.154421	0.151012	0.154113	0.151566		0.181262	0.185347	0.180667	0.181846		0.151724	0.148737	0.149874	0.14389		0.170203	0.162073	0.166597	0.159407
Lys	1	0.266161	0.26755	0.270236	0.270103		0.2729	0.272275	0.274382	0.272888		0.266878	0.267384	0.265302	0.267483		0.266187	0.27556	0.267639	0.27322
Lys	2	0.242595	0.241336	0.240309	0.241933		0.242203	0.239608	0.240112	0.239082		0.245318	0.244282	0.248782	0.246003		0.243889	0.245923	0.243071	0.245764
Lys	3	0.188246	0.190912	0.18881	0.1888		0.180231	0.180281	0.181686	0.182324		0.188407	0.192082	0.189926	0.19362		0.187192	0.177661	0.185973	0.180714
Lys	4	0.10451	0.101799	0.102292	0.100017		0.0911633	0.0891822	0.0906031	0.0914465		0.104722	0.101474	0.103832	0.103451		0.0949248	0.0920509	0.095456	0.0937105
Lys	5	0.0372606	0.0409827	0.0358666	0.0413162		0.0291515	0.03348	0.0290508	0.0342682		0.037104	0.0403694	0.0351702	0.0410242		0.0318867	0.0363174	0.0347202	0.0358903
Lys	6	0.00680753	0.0119494	0.00837334	0.0113054		0.00308916	0.00928859	0.00349958	0.0101313		0.00584746	0.0108258	0.00711459	0.0111795		0.00571755	0.00918747	0.00654407	0.00975575
Met	0	0.178187	0.141077	0.167592	0.145926		0.209406	0.183801	0.20009	0.179258		0.165422	0.145364	0.161634	0.142711		0.204268	0.17604	0.197392	0.174134
Met	1	0.250123	0.307504	0.29081	0.318982		0.279822	0.319454	0.289362	0.32105		0.283975	0.316021	0.297325	0.317431		0.303517	0.328665	0.310645	0.326953
Met	2	0.294276	0.255082	0.281658	0.258835		0.279807	0.25102	0.280018	0.25512		0.28644	0.258837	0.28272	0.263602		0.265895	0.253168	0.265705	0.258283
Met	3	0.174333	0.159989	0.16291	0.158675		0.16172	0.154512	0.162001	0.156288		0.167079	0.163516	0.162864	0.165378		0.15281	0.146692	0.151774	0.150809
Met	4	0.0942556	0.0905154	0.0871415	0.0928657		0.0663414	0.0697525	0.0642121	0.072935		0.0890988	0.0926872	0.0870434	0.0948218		0.0702848	0.076853	0.0695488	0.0763165
Met	5	0.00882583	0.0199452	0.00988878	0.0206694		0.00290382	0.013672	0.00431643	0.0153545		0.0079839	0.018123	0.00841394	0.0191062		0.00322549	0.0195343	0.00493515	0.0189054
Phe	0	0.132914	0.131546	0.130733	0.129787		0.149675	0.151396	0.150982	0.150319		0.127075	0.126036	0.125929	0.124974		0.134251	0.132642	0.134713	0.132444
Phe	1	0.217283	0.215371	0.216433	0.216372		0.216607	0.21447	0.215837	0.214182		0.216831	0.214299	0.216929	0.215777		0.211424	0.208947	0.212268	0.208686
Phe	2	0.196971	0.187772	0.196071	0.187587		0.19323	0.189591	0.191647	0.188809		0.197162	0.190232	0.197606	0.190234		0.19793	0.195168	0.196689	0.196088
Phe	3	0.163984	0.167854	0.164717	0.167225		0.171099	0.172132	0.172045	0.172414		0.165642	0.169423	0.163328	0.166907		0.170912	0.174759	0.170022	0.174007
Phe	4	0.127853	0.12916	0.128022	0.128685		0.129128	0.126505	0.127779	0.126954		0.127938	0.129993	0.128035	0.128876		0.129694	0.131034	0.129164	0.130096
Phe	5	0.0785048	0.0926175	0.0819158	0.0928962		0.0716899	0.0818907	0.0723098	0.0823739		0.0824742	0.0926179	0.0847729	0.0939734		0.0793815	0.0845795	0.0809428	0.0850363
Phe	6	0.0442316	0.0475463	0.0442821	0.0475709		0.0395452	0.0433591	0.0398298	0.0436481		0.0453099	0.047742	0.0453396	0.0482895		0.0433962	0.0435065	0.0434968	0.0438136
Phe	7	0.0232084	0.025241	0.023166	0.0253413		0.0183226	0.0206789	0.0189444	0.0208699		0.0233306	0.0248394	0.0233373	0.0258237		0.0211573	0.0208233	0.021375	0.0213335
Phe	8	0.012111	0.0101048	0.0113945	0.0101385		0.00912059	0.00778491	0.00881697	0.00789891		0.0111261	0.00987613	0.0115619	0.0104634		0.00967104	0.00752847	0.00905086	0.00768406
Phe	9	0.00293904	0.00415244	0.0032651	0.00422926		0.00158254	0.00259366	0.00180952	0.00265828		0.00311125	0.00396066	0.00316132	0.0042732		0.00218351	0.00238844	0.0022788	0.0025061
Pro	0	0.202315	0.163185	0.194961	0.159915		0.234781	0.203631	0.23724	0.202879		0.198069	0.158451	0.192904	0.155612		0.216324	0.177257	0.219558	0.17996
Pro	1	0.207681	0.270556	0.210665	0.270272		0.22358	0.279183	0.219429	0.277846		0.214992	0.271719	0.215057	0.271912		0.215174	0.27971	0.215803	0.278562
Pro	2	0.280919	0.269634	0.279851	0.272287		0.271765	0.258693	0.270358	0.256679		0.280153	0.271827	0.279694	0.272764		0.27799	0.267552	0.272278	0.263766
Pro	3	0.210374	0.171946	0.212738	0.170194		0.187255	0.154281	0.18739	0.155802		0.205967	0.172347	0.212771	0.173893		0.199686	0.153177	0.20013	0.155559
Pro	4	0.0805388	0.0660096	0.0827329	0.0650147		0.0685019	0.0554496	0.0711669	0.0560092		0.0822129	0.0664308	0.081732	0.0669452		0.0756346	0.0541605	0.0758597	0.0554746
Pro	5	0.0181727	0.0172173	0.0190523	0.0156435		0.0141175	0.0149479	0.0144162	0.0157887		0.0186059	0.0167947	0.0178429	0.0169088		0.0151903	0.0109982	0.0163704	0.0127037
Ser	0	0.510352	0.489828	0.493771	0.476901		0.54344	0.524329	0.522496	0.508878		0.494182	0.47491	0.471217	0.46039		0.482489	0.477969	0.469992	0.470161
Ser	1	0.314057	0.324201	0.319899	0.329692		0.289482	0.303325	0.297758	0.308236		0.331378	0.339494	0.337187	0.341657		0.321289	0.316192	0.322761	0.314189
Ser	2	0.0214203	0.0286437	0.0263185	0.0248971		0.0662272	0.0707773	0.0726579	0.0741642		0.0292156	0.0350378	0.0316954	0.0348353		0.0799215	0.0965284	0.0822881	0.097658
Ser	3	0.154171	0.188887	0.160011	0.186087		0.10085	0.140107	0.107089	0.133887		0.145225	0.17969	0.1599	0.178644		0.116301	0.13265	0.124959	0.133306
Thr	0	0.305389	0.299895	0.304948	0.304094		0.324973	0.324435	0.316701	0.31661		0.310754	0.303715	0.299787	0.296111		0.366829	0.31085	0.343314	0.299105
Thr	1	0.35237	0.341621	0.357281	0.346071		0.335112	0.325169	0.341915	0.330186		0.347211	0.340882	0.345218	0.341885		0.331955	0.355759	0.331806	0.350941
Thr	2	0.154444	0.186767	0.147402	0.176746		0.182026	0.203833	0.182536	0.203583		0.151495	0.182319	0.163009	0.18123		0.138017	0.190001	0.156252	0.196483
Thr	3	0.152084	0.145757	0.153991	0.145453		0.133439	0.122759	0.128588	0.123737		0.160079	0.14991	0.156985	0.149279		0.13857	0.121749	0.138244	0.120659
Thr	4	0.0357125	0.0407463	0.0363785	0.041105		0.02445	0.0327991	0.0302604	0.0362505		0.0304621	0.0360062	0.0350002	0.0370599		0.0246286	0.0477409	0.0303835	0.0461082
Tyr	0	0.146536	0.133739	0.143923	0.131842		0.168262	0.15479	0.163194	0.153189		0.136736	0.127299	0.134229	0.126885		0.140981	0.134399	0.137235	0.133587
Tyr	1	0.21121	0.218962	0.21229	0.219798		0.212803	0.219278	0.212955	0.218271		0.209467	0.216447	0.21603	0.219077		0.207005	0.211715	0.205273	0.210486
Tyr	2	0.203256	0.190903	0.202441	0.190557		0.19884	0.193841	0.197501	0.192413		0.202457	0.192138	0.201082	0.193144		0.200939	0.197753	0.201719	0.197779
Tyr	3	0.174874	0.170652	0.174872	0.169873		0.183844	0.175991	0.183265	0.175706		0.177448	0.171121	0.173834	0.16946		0.183069	0.177074	0.180234	0.175509
Tyr	4	0.137462	0.131313	0.132079	0.130723		0.1322	0.129341	0.131918	0.129377		0.132723	0.131296	0.131339	0.130848		0.135729	0.13277	0.132837	0.131218
Tyr	5	0.0565595	0.0941618	0.0640509	0.0943671		0.0484706	0.0837265	0.0518254	0.0839464		0.0650141	0.0935462	0.0717164	0.0954107		0.0631132	0.0856999	0.0729818	0.0857699
Tyr	6	0.0446524	0.048339	0.0447293	0.0483242		0.0382341	0.0443311	0.040871	0.0444813		0.044987	0.0482205	0.0465419	0.0490281		0.0447724	0.0440828	0.0421961	0.0441916
Tyr	7	0.0224828	0.0256619	0.021597	0.0257426		0.0164052	0.0211425	0.0171773	0.0212683		0.0213974	0.0250883	0.0218123	0.0262187		0.0192926	0.0210992	0.0214056	0.0215176
Tyr	8	0.00186391	0.0102733	0.00250811	0.010299		0.000702332	0.00795943	0.000861875	0.0080497		0.00851865	0.00997511	0.00191319	0.0106234		0.0044969	0.00762819	0.00530867	0.00775035
Tyr	9	0.00110385	0.00422168	0.00151033	0.00429623		0.000237913	0.00265181	0.000432433	0.00270903		0.00125179	0.00400036	0.00150256	0.00433856		0.000601899	0.00242008	0.000810957	0.00252772
Val	0	0.191672	0.21823	0.188594	0.21616		0.234538	0.267421	0.236059	0.266012		0.177776	0.207235	0.176177	0.200456		0.201767	0.245877	0.201884	0.240614
Val	1	0.302548	0.297862	0.30495	0.299969		0.295316	0.278465	0.297458	0.281339		0.303471	0.29913	0.30177	0.301639		0.298802	0.290076	0.298571	0.291457
Val	2	0.222273	0.211139	0.223769	0.213438		0.212083	0.20493	0.21153	0.204151		0.235969	0.224018	0.236993	0.224674		0.228316	0.20317	0.227591	0.206829
Val	3	0.173581	0.165711	0.173348	0.163583		0.167727	0.153327	0.167205	0.156936		0.172245	0.16396	0.176031	0.167268		0.172439	0.157299	0.172624	0.159236
Val	4	0.0727832	0.0616647	0.0729213	0.0630421		0.059408	0.0523831	0.0590305	0.052381		0.0765831	0.0651929	0.0747396	0.0659676		0.0670246	0.0535865	0.0672233	0.0541822
Val	5	0.037142	0.0354685	0.0364184	0.0353002		0.0309282	0.028866	0.0287182	0.0298402		0.0339554	0.0331062	0.0342891	0.0338419		0.0316506	0.0279368	0.0321067	0.0280785
